# Supplementary material for: Geographic barriers to achieving universal health coverage: evidence from rural Madagascar
Source: Health Policy Plan. 2021 Jul 31;36(10):1659–70. doi: 10.1093/heapol/czab087 (PMC8597972; doi:10.1093/heapol/czab087)
Supplement: czab087_Supp [file czab087_supp.zip]

Archive with 1 entries (1 files):
- Supplementary Information_revisions.docx
